# Supplementary material for: Evaluating the Skin Interactions and Permeation of Alginate/Fucoidan Hydrogels Per Se and Associated with Different Essential Oils
Source: Pharmaceutics. 2023 Jan 5;15(1):190. doi: 10.3390/pharmaceutics15010190 (PMC9861241; doi:10.3390/pharmaceutics15010190)
Supplement: Supplementary file 1 [file pharmaceutics-15-00190-s001.zip]

Archive with 1 entries (1 files):
- pharmaceutics-2107727-supplementary.pdf
